# Supplementary material for: CD4+ but not CD8+ T cells are required for protection against severe guinea pig cytomegalovirus infections
Source: PLoS Pathog. 2024 Nov 4;20(11):e1012515. doi: 10.1371/journal.ppat.1012515 (PMC11563410; doi:10.1371/journal.ppat.1012515)
Supplement: S1 Table — (XLSX) [file ppat.1012515.s002.xlsx]

## Sheet: GPCMV + Rat IgG
Animal ID	7 DPI Blood	14 DPI Blood	Spleen	Decidua	Placenta	Brain	Liver	Lung	Pup Mass (g)	Placenta Mass (g)	Placental Pathology	Horn Side	Sex	All blood values expressed as copies/mL, Solid tissues expressed as copies/mg
2443	84246.1	684.174	3344.83
2443A				3446.51	5426.16	0	3.22295	0	28.55	3.47	normal, RNAscope	Left	Female
2443B				4099.98	1277.56	3.23995	3.56608	3.33606	15.47	2.37	normal	Left	Female
2443C				1640.05	2407.13	0	0	0	23.99	3.26	normal	Left	Female
2443D				1297.29	501.159	63.4084	0	2.92271	31.17	3.63	normal	Left	Female
2443E				5395.41	154.705	3.01753	0	0	29.8	4.18	normal, RNAscope	Left	Female
2443F				15629.8	347.584	0	0	0	34.03	4.62	normal	Right	Female
9138	23306.7	1888.55	3935.33
9138A				8057.25	727.627	0	0	0	31.68	3.76	normal	Left	Female
9138B				26557.2	1139.54	3.00277	10.7003	0	12.66	3.1	edge infarct 3mm	Left	Female
9138C				2608.26	3010.52	0	0	0	33.72	4.73	normal	Left	Male
9138D				180385	1234.3	0	0	0	33.3	3.97	normal, RNAscope	Right	Male
9138E				34482	10590.5	0	0	0	29.74	3.86	normal	Right	Female
9138F				30541.9	818.528	0	2.50103	0	30.78	4.33	normal, RNAscope	Right	Male
9153	2.86664	998.221	0
9153A				10034.4	290.144	0	0	0	32.27	3.87	normal	Left	Male
9153B				11943	0	16.0941	0	0	24.78	3.45	normal, RNAscope	Left	Female
9153C				19670	249674	23.7071	155.074	1548.1	33.3	4.14	normal	Left	Male
9153D				14833.6	84096	1583.98	59.1409	59.7812	34.18	3.74	normal	Right	Male
9153E				5477.54	19401.5	33.7265	78.0623	536.58	28.68	3.26	normal, RNAscope	Right	Female
9153F				14873	4016.98	18.7329	0	0	27.31	3.04	normal	Right	Female
9154	49.6588	784.848	64.624
9154A				18163.8	262.819	15.9395	0	30.7388	30.58	3.91	normal	Left	Male
9154B				26038.1	4629.2	0	0	0	27.39	3.5	normal, RNAscope	Left	Male
9154C				20884.2	18734.7	0	0	0	28.46	4.4	normal	Left	Male
9154D				7015.81	911.912	0	0	0	31.02	4.28	normal, RNAscope	Right	Male
Resorbtion				N/A	N/A	N/A	N/A	N/A	N/A	N/A		Right	N/A
4030	34.4073	4.5082	1413.02
4030A				11263.5	92.0097	0	0	0	30.84	4.44	STB knotting around maternal lacunae in labyrinth, RNAscope	Left	Female
4030B				4302.02	17757.7	0	0	10.3157	30.66	3.64	STB knotting around maternal lacunae in labyrinth	Right	Male
4030C				16723.4	534.757	0	0	0	30.05	3.82	STB knotting around maternal lacunae in labyrinth, RNAscope	Right	Female
4030D				3905.9	535.509	365.342	95.923	554.897	27.91	3.62	STB knotting around maternal lacunae in labyrinth	Right	Female
N/A: Not Available

## Sheet: GPCMV + α-CD4
Animal ID	7 DPI Blood	14 DPI Blood	Spleen	Decidua	Placenta	Brain	Liver	Lung	Pup Mass (g)	Placenta Mass (g)	Placental Pathology	Horn Side	Sex	All blood values expressed as copies/mL, Solid tissues expressed as copies/mg
2398*	N/A	N/A	4.19287e+07
2398A				6358.36	14343.3	0.691549	324.661	3.12987	25.06	4.41	N/A	Left	Female
2398B				3757.17	10962.4	0	1.14146	0	23.45	3.78	N/A	Left	Male
2398C				9120.65	20685.1	0	13.5495	2.39114	29.77	5.29	N/A	Left	Female
2459	149287	0	38229.3
2459A				303171	677.647	756.4	152.165	39.1054	26.21	3.5	normal	Left	Male
2459B				222370	348782	258.091	75.5601	0	34.48	4.57	normal, RNAscope	Left	Male
2459C				76277	247467	98.1263	6.16058	0	34.31	6.33	normal	Left	Male
2459D				126130	666.462	179.166	0	0	33.85	4.66	normal, RNAscope	Right	Female
2447*	129105	8.18221e+07	4.11523e+08								Fetal capillary death and dropout in all placentas
2447A				26926.7	6809.52	3.06663	0	0	18.75	2.94	Viable	Left	Female
2447B				8906.2	2887.55	469.804	61.4666	0	18.78	3.01	Viable	Left	Male
2447C				1811.72	3384.68	2236.79	324.05	8.71901	19.53	3.54	Partial placental infarction	Left	Male
2447D				44006.7	3918.69	274.368	0	0	26.54	3.84	Partial placental infarction	Left	Male
2447E				16213.3	83468.6	38.5537	322.881	9.84546	25.45	3.5	Viable, RNAscope	Right	Female
2447F				23379.5	4022.03	15.4368	142.384	3.42243	22.9	4.37	Acute hemorrhagic infarction	Right	Female
2447G				6842.7	3902.43	44.3053	5.29207	4.84056	20.06	2.38	Multifocal acute infarctions	Right	Male
2447H				3787.14	3921.04	29.5	5.85837	2.91743	19.95	4.37	Multifocal acute infarctions	Right	Male
2447I				20208.8	9667.91	78.4537	388.398	3142.82	22.34	3.23	viable, RNAscope	Right	Male
9157*	227.345	0	412.904
9157A				13244.5	0	10.5298	0	0	24.47	3.6	Global placental infarction	Left	Male
9157B				12666.4	0	16.8933	55.1822	0	25.59	3.49	Global placental infarction	Left	Male
9157C				7949.99	0	0	25.6388	0	25.56	2.7	Global placental infarction, RNAscope	Right	Male
9157D				N/A	N/A	N/A	N/A	N/A	32.11	3.89	Global placental infarction, RNAscope	Right	N/A
9155	2031.55	2241.86	180.06
9155A				29098.1	10897.5	6.47251	16.6552	0	26.97	3.37	normal, RNAscope	Right	Male
9155B				27743.2	6650	44.2997	98.1595	0	25	3.67	normal, RNAscope	Right	Female
*: Succumbed to GPCMV infection at 13 or 14 DPI
N/A: Not Available

## Sheet: GPCMV + α-CD8
Animal ID	7 DPI Blood	14 DPI Blood	Spleen	Decidua	Placenta	Brain	Liver	Lung	Pup Mass (g)	Placenta Mass (g)	Placental Pathology	Horn Side	Sex	All blood values expressed as copies/mL, Solid tissues expressed as copies/mg
4008	133.555	4691.97	180.894
4008A				34660.1	28290.6	0	0	0	26.69	4.7	normal	Left	Female
4008B				21689	60.6697	20.1538	19.8091	0	26.02	4.12	normal	Left	Female
4008C				72453.7	298286	0	0	0	30.64	4.22	normal	Left	Male
4008D				52495.8	18409.7	7.89782	0	0	29.95	4.68	normal, RNAscope	Right	Male
4008E				16050.8	479.576	0	85.2794	86.9192	29.75	4.23	normal, RNAscope	Right	Male
4013	57.1065	1972.58	118.886
4013A				4485.91	2325.02	6.81901	0	33.8955	23.82	3.04	normal	Left	Male
4013B				1209.05	4254.35	0	0	0	25.61	3.17	normal, RNAscope	Left	Female
4013C				4338.54	75841.8	0	0	0	32.31	3.97	normal, RNAscope	Left	Female
4013D				62731.5	55809.1	0	0	0	31.86	3.96	normal	Right	Male
4013E				183971	58319.6	0	0	0	24.21	3.32	normal	Right	Male
4013F				8161.77	47073.2	0	0	0	34.4	4.19	normal	Right	Male
Resorbtion				N/A	N/A	N/A	N/A	N/A	N/A	N/A		Right	N/A
4014	121.271	2742.84	172.474
Resorbtion				N/A	N/A	N/A	N/A	N/A	N/A	N/A	N/A	Left	N/A
4014A				40868	12879.3	0	0	0	30.12	4.44	normal, RNAscope	Left	Male
4014B				22290.7	1943.75	0	0	0	25.9	3.67	normal, RNAscope	Left	Female
4014C				98575.5	23150.6	0	0	0	29.22	5.75	1mm acute microinfarction	Right	Female
4014D				107551	9746.64	0	0	0	27.86	3.29	1mm congestion suggestive of early acute infarction	Right	Male
4014E				42313.8	327.285	0	0	0	27.93	3.71	normal	Right	Male
4015	61.3257	3439.56	93.9621
4015A				24461.3	351.491	0	0	0	26.94	3.48	normal, RNAscope	Left	Male
4015B				17709.9	3961.86	47.3038	374.076	663.269	20.12	2.69	STB knotting around maternal lacunae in labyrinth	Left	Male
4015C				24064.5	38616	24.6895	0	0	27.15	3.08	normal	Left	Male
4015D				32632.5	62731.5	0	0	22.2891	29.17	3.72	normal, RNAscope	Left	Female
4015E				17700.1	985.262	0	73.7609	80.2293	28.26	3.47	normal	Right	Male
4015F				24747.6	2643.7	0	0	0	27.39	3.36	normal	Right	Female
4018	105.231	3265.64	167.372
4018A				13111.3	117621	0	36495.8	88.9101	21.36	3.32	STB knotting around maternal lacunae in labyrinth	Left	Male
4018B				37382.9	66248.9	31.0418	30897.6	24.1184	32.3	3.6	Calcifications; maybe knotting, RNAscope	Left	Female
4018C				48943.4	9698.37	0	0	34.7934	35.23	4.48	normal, RNAscope	Right	Male
4018D				17423.1	182505	0	0	162.696	25.58	2.87	normal	Right	Female
4018E				10567.4	638.471	0	0	0	30.9	3.06	STB knotting around maternal lacunae in labyrinth	Right	Male
N/A: Not Available

## Sheet: Mock + Rat IgG
Animal ID	Pup Mass (g)	Placenta Mass (g)	Placental Pathology	Horn Side	Sex
2441
2441A	29.12	3.25	normal	Left	Female
2441B	26.03	3.36	normal	Left	Female
2441C	32.32	4.61	normal	Left	Male
2441D	8.48	2.5	Global placental hemorrhagic infarction	Left	Male
2441E	32.57	4.5	Congested	Left	Male
2454
2454A	25.25	3.34	normal	Left	Female
2454B	24.43	2.62	normal	Left	Female
Resorbtion	N/A	N/A	normal	Left	N/A
2454C	23.08	2.53	normal	Left	Male
2454D	29.16	4.19	normal	Left	Female
2457
2457A	31.1	4.14	normal	Left	Male
2457B	28.02	3.98	normal	Left	Female
2457C	32.17	5.36	normal	Left	Male
Resorbtion	N/A	N/A	normal	Right	N/A
Resorbtion	N/A	N/A	normal	Right	N/A
2456
2456A	29.08	3.89	normal	Left	Female
2456B	30.15	4.31	normal	Right	Female
2456C	31.75	4.82	normal	Right	Female
4023
4023A	33.59	4.37	normal	Left	Male
4023B	34.13	4.4	normal	Left	Female
4023C	30.38	3.82	normal	Left	Female
4023D	38.99	4.86	normal	Right	Male
N/A: Not Available

## Sheet: Mock + α-CD4
Animal ID	Pup Mass (g)	Placenta Mass (g)	Placental Pathology	Horn Side	Sex
2461
2461A	29.27	4.8	N/A	Left	Male
2461B	31.74	4.46	N/A	Left	Male
2461C	32.7	4.5	N/A	Left	Male
2461D	34.1	4.92	N/A	Left	Male
2461E	32.67	6.02	N/A	Right	Male
2461F	32.99	4.76	N/A	Right	Male
2439
2439A	31.6	7.41	normal	Left	Male
2439B	35.54	6.61	normal	Right	Male
2439C	36.86	7.5	normal	Right	Male
2439D	N/A	8.01	normal	Right	Male
2446
2446A	29.81	4.03	normal	Left	Male
2446B	25.05	3.78	normal	Left	Female
2446C	34.11	4.39	normal	Left	Male
2446D	30	4.89	normal	Right	Male
2446E	29.66	4.66	normal	Right	Female
2446F	27.84	4.26	normal	Right	Female
2446G	30.42	3.9	normal	Right	Female
9137
9137A	35.38	5.3	normal	Right	Female
9137B	35.23	5.81	normal	Right	Female
9137C	35.02	5.14	normal	Right	Male
4028
4028A	24.46	3.27	1mm micro-infarction associated with STB around maternal lacunae in labyrinth	Left	Female
4028B	26.59	3.55	STB knotting around maternal lacunae in labyrinth	Left	Female
4028C	29.57	3.92	STB knotting around maternal lacunae in labyrinth	Left	Male
4028D	32.66	4.69	STB knotting around maternal lacunae in labyrinth: GP version of Tenney Parker lesion (AVM)-- Capillary drop out around lacunae	Left	Male
4028E	31.94	4.37	STB knotting around maternal lacunae in labyrinth	Left	Male
N/A: Not Available

## Sheet: Mock + α-CD8
Animal ID	Pup Mass (g)	Placenta Mass (g)	Placental Pathology	Horn Side	Sex
4012
4012A	29.94	4.25	normal	Left	Male
Resporption	N/A	N/A	N/A	Left	N/A
4012B	30.15	4.84	normal	Left	Male
4012C	30.79	4.95	normal	Left	Male
4012D	31.08	5.3	Diffuse placental hemorrhagic infarction vs longer time to fixation artifact	Right	Female
4020
4020A	26.05	3.07	normal	Left	Female
4020B	25.63	3.56	normal	Left	Male
4020C	28.95	3.7	normal	Right	Male
4020D	28.91	3.65	normal	Right	Female
4020E	12.94	3.01	Diffuse placental infarction (~ 3 days old mixed with > 1 week old infarction)	Right	Female
4020F	25.38	3.31	normal	Right	Female
4029
4029A	32.88	4.2	normal	Left	Male
4029B	33.6	3.92	normal	Left	Female
4029C	31.63	4.05	normal	Left	Male
4025
4025A	27.29	3.43	normal	Left	Female
4025B	23.64	3.27	normal	Left	Male
4025C	24.97	3.51	normal	Left	Female
4025D	28.92	3.84	normal	Left	Male
4025E	27.21	3.36	normal	Right	Female
4025F	26.3	3.55	normal	Right	Female
4025G	20.73	2.31	normal	Right	Male
4025H	23.49	3.44	normal	Right	Female
4027
4027A	32.84	4.69	normal	Left	Male
N/A: Not Available
